# Supplementary material for: The BRAVO Clinical Study Protocol: Oral Varespladib for Inhibition of Secretory Phospholipase A2 in the Treatment of Snakebite Envenoming
Source: Toxins (Basel). 2022 Dec 28;15(1):22. doi: 10.3390/toxins15010022 (PMC9862656; doi:10.3390/toxins15010022)
Supplement: Supplementary file 1 [file toxins-15-00022-s001.zip]

Archive with 1 entries (1 files):
- toxins-2085267-supplementary.pdf
